# Supplementary material for: Standing and Lying Ni(OH)2 Nanosheets on Multilayer Graphene for High-Performance Supercapacitors
Source: Nanomaterials (Basel). 2021 Jun 24;11(7):1662. doi: 10.3390/nano11071662 (PMC8308107; doi:10.3390/nano11071662)
Supplement: Supplementary file 1 [file nanomaterials-11-01662-s001.zip]

Archive with 1 entries (1 files):
- nanomaterials-1265348-supplementary.pdf
